# Supplementary material for: Transcriptome Analysis of Air Space-Type Variegation Formation in Trifolium pratense
Source: Int J Mol Sci. 2022 Jul 14;23(14):7794. doi: 10.3390/ijms23147794 (PMC9322087; doi:10.3390/ijms23147794)
Supplement: Supplementary file 1 [file ijms-23-07794-s001.zip]

Archive with 1 entries (1 files):
- ijms-1751573-supplementary.pdf
